# Supplementary material for: Activity of Azole and Non-Azole Substances Against Aspergillus fumigatus in Clinical and Environmental Samples to Address Antimicrobial Resistance
Source: Int J Mol Sci. 2025 Jan 25;26(3):1033. doi: 10.3390/ijms26031033 (PMC11816432; doi:10.3390/ijms26031033)
Supplement: Supplementary file 1 [file ijms-26-01033-s001.zip]

Archive with 1 entries (1 files):
- ijms-3407053-supplementary.pdf
